# Supplementary material for: Anti-Obesity Effect of a Tea Mixture Nano-Formulation on Rats Occurs via the Upregulation of AMP-Activated Protein Kinase/Sirtuin-1/Glucose Transporter Type 4 and Peroxisome Proliferator-Activated Receptor Gamma Pathways
Source: Metabolites. 2023 Jul 21;13(7):871. doi: 10.3390/metabo13070871 (PMC10385210; doi:10.3390/metabo13070871)
Supplement: Supplementary file 1 [file metabolites-13-00871-s001.zip]

Archive with 1 entries (1 files):
- metabolites-2503122-supplementary.pdf
